# Supplementary material for: Environmental DNA (eDNA) metabarcoding assays to detect invasive invertebrate species in the Great Lakes
Source: PLoS One. 2017 May 18;12(5):e0177643. doi: 10.1371/journal.pone.0177643 (PMC5436814; doi:10.1371/journal.pone.0177643)
Supplement: S1 File — (XLSX) [file pone.0177643.s001.xlsx]

## Sheet: RM 26.7 Species ID
Collection Date	Phylum	Class	Common Name	Species	species level identification	Counts	a + indicates more than 1, but total not counted	Total Counts
							a + is given a value of 1 for total counts
28-Aug-12	Cnidaria	Hydrozoa		Cordylophora lacustris	y	64		64
	Platyhelminthes	Turbellaria		Turbellaria	n	2176	+	2177
	Ectoprocta	Phylactolaemata		Plumatella sp	n	80	+	81
	Entoprocta	not assigned		Urnatella gracilis	y	64		64
	Annelida	Oligochaeta		Oligochaeta	n	9216	+	9217
	Annelida	Clitellata		Erpobdella punctata punctata	y	0	+	1
	Annelida	Clitellata		Erpobdella microstoma	y	0	+	1
	Artrhopoda	Malacostraca		Hyalella azteca	y	0	+	1
	Artrhopoda	Malacostraca		Gammarus fasciatus	y	0	+	1
	Artrhopoda	Malacostraca		Orconectes (Procericambarus) rusticus	y	0	+	1
	Artrhopoda	Insecta		Plauditus dubius or P. virilis	y	93	+	94
	Artrhopoda	Insecta		Baetis intercalaris	y	110	+	111
	Artrhopoda	Insecta		Callibaetis sp	n	0	+	1
	Artrhopoda	Insecta		Maccaffertium pulchellum	y	0	+	1
	Artrhopoda	Insecta		Tricorythodes sp	n	161	+	162
	Artrhopoda	Insecta		Caenis sp	n	0	+	1
	Artrhopoda	Insecta		Hetaerina sp	n	0	+	1
	Artrhopoda	Insecta		Coenagrionidae	n	0	+	1
	Artrhopoda	Insecta		Argia sp	n	0	+	1
	Artrhopoda	Insecta		Perithemis tenera	y	0	+	1
	Artrhopoda	Insecta		Belostoma sp	n	0	+	1
	Artrhopoda	Insecta		Trichocorixa sp	n	0	+	1
	Artrhopoda	Insecta		Cheumatopsyche sp	n	4601	+	4602
	Artrhopoda	Insecta		Hydropsyche aerata	y	1074	+	1075
	Artrhopoda	Insecta		Hydropsyche bidens	y	86		86
	Artrhopoda	Insecta		Hydropsyche frisoni	y	41		41
	Artrhopoda	Insecta		Hydroptila sp	n	252		252
	Artrhopoda	Insecta		Oecetis sp	n	0	+	1
	Artrhopoda	Insecta		Oecetis cinerascens	y	0	+	1
	Artrhopoda	Insecta		Petrophila sp	n	26	+	27
	Artrhopoda	Insecta		Peltodytes sp	n	0	+	1
	Artrhopoda	Insecta		Berosus sp	n	0	+	1
	Artrhopoda	Insecta		Stenelmis sp	n	0	+	1
	Artrhopoda	Insecta		Procladius (Holotanypus) sp	n	0	+	1
	Artrhopoda	Insecta		Rheopelopia paramaculipennis	y	142		142
	Artrhopoda	Insecta		Cricotopus (C.) sp	n	142		142
	Artrhopoda	Insecta		Nanocladius (N.) alternantherae	y	142		142
	Artrhopoda	Insecta		Nanocladius (N.) crassicornus or N. (N.) "rectinervis"	y	142	+	143
	Artrhopoda	Insecta		Nanocladius (N.) distinctus	y	569		569
	Artrhopoda	Insecta		Nanocladius (N.) minimus	y	190	+	191
	Artrhopoda	Insecta		Chironomus (C.) decorus group	y	0	+	1
	Artrhopoda	Insecta		Dicrotendipes neomodestus	y	142	+	143
	Artrhopoda	Insecta		Dicrotendipes lucifer	y	0	+	1
	Artrhopoda	Insecta		Dicrotendipes simpsoni	y	853	+	854
	Artrhopoda	Insecta		Glyptotendipes (G.) sp	n	1137	+	1138
	Artrhopoda	Insecta		Parachironomus sp	n	0	+	1
	Artrhopoda	Insecta		Parachironomus frequens	y	142		142
	Artrhopoda	Insecta		Polypedilum (Uresipedilum) flavum	y	6255	+	6256
	Artrhopoda	Insecta		Cladotanytarsus mancus group	y	0	+	1
	Artrhopoda	Insecta		Rheotanytarsus sp	n	3270	+	3271
	Mollusca	Gastropoda		Hydrobiidae	n	0	+	1
	Mollusca	Gastropoda		Elimia sp	n	0	+	1
	Mollusca	Gastropoda		Physella sp	n	0	+	1
	Mollusca	Bivalvia		Sphaerium sp	n	0	+	1
	Mollusca	Bivalvia		Quadrula quadrula	y	0	+	1
	Mollusca	Bivalvia		Potamilus alatus	y	0	+	1
	Chordata	Actinopterygii	Longnose gar	Lepisosteus osseus	y	6		6
	Chordata	Actinopterygii	Gizzard shad	Dorosoma cepedianum	y	17		17
	Chordata	Actinopterygii	Bigmouth buffalo	Ictiobus cyprinellus	y	2		2
	Chordata	Actinopterygii	Smallmouth buffalo	Ictiobus bubalus	y	10		10
	Chordata	Actinopterygii	Quillback	Carpiodes cyprinus	y	3		3
	Chordata	Actinopterygii	Silver redhorse	Moxostoma anisurum	y	4		4
	Chordata	Actinopterygii	Shorthead redhorse	Moxostoma macrolepidotum	y	27		27
	Chordata	Actinopterygii	Spotted sucker	Minytrema melanops	y	1		1
	Chordata	Actinopterygii	Common carp	Cyprinus carpio	y	8		8
	Chordata	Actinopterygii	Spotfin shiner	Cyprinella spiloptera	y	22		22
	Chordata	Actinopterygii	Sand shiner	Notropis stramineus	y	3		3
	Chordata	Actinopterygii	Ghost shiner	Notropis buchanani	y	1		1
	Chordata	Actinopterygii	Bluntnose minnow	Pimephales notatus	y	89		89
	Chordata	Actinopterygii	Channel catfish	Ictalurus punctatus	y	1		1
	Chordata	Actinopterygii	Flathead catfish	Pylodictus olivaris	y	3		3
	Chordata	Actinopterygii	White bass	Morone chrysops	y	4		4
	Chordata	Actinopterygii	White crappie	Pomoxis annularis	y	3		3
	Chordata	Actinopterygii	Smallmouth bass	Micropterus dolomieu	y	12		12
	Chordata	Actinopterygii	Largemouth bass	Micropterus salmoides	y	2		2
	Chordata	Actinopterygii	Green sunfish	Lepomis cyanellus	y	11		11
	Chordata	Actinopterygii	Bluegill sunfish	Lepomis macrochirus	y	24		24
	Chordata	Actinopterygii	Orangespotted sunfish	Lepomis humilis	y	37		37
	Chordata	Actinopterygii	Walleye	Sander vitreus	y	1		1
	Chordata	Actinopterygii	Logperch	Percina caprodes	y	15		15
	Chordata	Actinopterygii	Greenside darter	Etheostoma blennioides	y	1		1
	Chordata	Actinopterygii	Freshwater drum	Aplodinotus grunniens	y	12		12

## Sheet: RM 58.1 Species ID
Collection Date	Phylum	Class	Common Name	Species	species level identification	Counts	a + indicates more than 1, but total not counted	Total Counts
							a + is given a value of 1 for total counts
28-Aug-12	Cnidaria	Hydrozoa		Hydra sp	n	368		368
	Platyhelminthes	Turbellaria		Turbellaria	n	9952		9952
	Ectoprocta	Phylactolaemata		Lophopodella carteri	y	80	+	81
	Ectoprocta	Phylactolaemata		Plumatella sp	n	5		5
	Entoprocta	not assigned		Urnatella gracilis	y	16	+	17
	Annelida	Oligochaeta		Oligochaeta	n	400	+	401
	Artrhopoda	Malacostraca		Hyalella azteca	y	0	+	1
	Artrhopoda	Malacostraca		Orconectes (Procericambarus) rusticus	y	0	+	1
	Artrhopoda	Insecta		Plauditus dubius or P. virilis	y	122	+	123
	Artrhopoda	Insecta		Baetis intercalaris	y	264	+	265
	Artrhopoda	Insecta		Procloeon sp (w/ hindwing pads)	n	0	+	1
	Artrhopoda	Insecta		Isonychia sp	n	6	+	7
	Artrhopoda	Insecta		Leucrocuta sp	n	1	+	2
	Artrhopoda	Insecta		Stenacron sp	n	26	+	27
	Artrhopoda	Insecta		Maccaffertium pulchellum	y	25	+	26
	Artrhopoda	Insecta		Maccaffertium terminatum	y	3	+	4
	Artrhopoda	Insecta		Tricorythodes sp	y	914	+	915
	Artrhopoda	Insecta		Caenis sp	n	0	+	1
	Artrhopoda	Insecta		Coenagrionidae	n	0	+	1
	Artrhopoda	Insecta		Argia sp	n	0	+	1
	Artrhopoda	Insecta		Epitheca (Epicordulia) princeps	y	0	+	1
	Artrhopoda	Insecta		Erythemis simplicicollis	y	0	+	1
	Artrhopoda	Insecta		Libellula sp	n	0	+	1
	Artrhopoda	Insecta		Belostoma sp	n	0	+	1
	Artrhopoda	Insecta		Cheumatopsyche sp	n	2929	+	2930
	Artrhopoda	Insecta		Hydropsyche aerata	y	199		199
	Artrhopoda	Insecta		Hydropsyche bidens or H. orris	y	67		67
	Artrhopoda	Insecta		Potamyia flava	y	34	+	35
	Artrhopoda	Insecta		Protoptila sp	n	0		1
	Artrhopoda	Insecta		Hydroptila sp	n	80	+	81
	Artrhopoda	Insecta		Petrophila sp	n	83	+	84
	Artrhopoda	Insecta		Peltodytes sp	n	0	+	1
	Artrhopoda	Insecta		Berosus sp	n	0	+	1
	Artrhopoda	Insecta		Tropisternus sp	n	0	+	1
	Artrhopoda	Insecta		Stenelmis sp	n	33	+	34
	Artrhopoda	Insecta		Ablabesmyia rhamphe group	y	0	+	1
	Artrhopoda	Insecta		Hayesomyia senata or Thienemannimyia norena	y	290	+	291
	Artrhopoda	Insecta		Telopelopia okoboji	y	0	+	1
	Artrhopoda	Insecta		Nanocladius (N.) crassicornus or N. (N.) "rectinervis"	y	322		322
	Artrhopoda	Insecta		Nanocladius (N.) distinctus	y	32		32
	Artrhopoda	Insecta		Nanocladius (N.) minimus	y	129		129
	Artrhopoda	Insecta		Dicrotendipes simpsoni	y	64	+	65
	Artrhopoda	Insecta		Glyptotendipes (G.) sp	n	32	+	33
	Artrhopoda	Insecta		Polypedilum (Uresipedilum) flavum	y	1963	+	1964
	Artrhopoda	Insecta		Polypedilum (Tripodura) scalaenum group	y	0		1
	Artrhopoda	Insecta		Rheotanytarsus sp	y	32	+	33
	Mollusca	Gastropoda		Elimia sp	n	376	+	377
	Mollusca	Bivalvia		Sphaerium sp	n	0	+	1
	Mollusca	Bivalvia		Leptodea fragilis	y	0	+	1
	Chordata	Actinopterygii	Gizzard shad	Dorosoma cepedianum	y	49		49
	Chordata	Actinopterygii	Bigmouth buffalo	Ictiobus cyprinellus	y	1		1
	Chordata	Actinopterygii	Smallmouth buffalo	Ictiobus bubalus	y	34		34
	Chordata	Actinopterygii	Quillback	Carpiodes cyprinus	y	4		4
	Chordata	Actinopterygii	Silver redhorse	Moxostoma anisurum	y	7		7
	Chordata	Actinopterygii	Shorthead redhorse	Moxostoma macrolepidotum	y	40		40
	Chordata	Actinopterygii	Northern hog sucker	Hypentelium nigricans	y	2		2
	Chordata	Actinopterygii	Common carp	Cyprinus carpio	y	3		3
	Chordata	Actinopterygii	Suckermouth minnow	Phenacobius mirabilis	y	1		1
	Chordata	Actinopterygii	Emerald shiner	Notropis atherinoides	y	40		40
	Chordata	Actinopterygii	Spotfin shiner	Cyprinella spiloptera	y	119		119
	Chordata	Actinopterygii	Sand shiner	Notropis stramineus	y	210		210
	Chordata	Actinopterygii	Ghost shiner	Notropis buchanani	y	5		5
	Chordata	Actinopterygii	Bluntnose minnow	Pimephales notatus	y	289		289
	Chordata	Actinopterygii	Channel catfish	Ictalurus punctatus	y	25		25
	Chordata	Actinopterygii	Flathead catfish	Pylodictus olivaris	y	2		2
	Chordata	Actinopterygii	Tadpole madtom	Noturus gyrinus	y	1		1
	Chordata	Actinopterygii	Brook silverside	Labidesthes sicculus	y	4		4
	Chordata	Actinopterygii	White crappie	Pomoxis annularis	y	2		2
	Chordata	Actinopterygii	Smallmouth bass	Micropterus dolomieu	y	2		2
	Chordata	Actinopterygii	Largemouth bass	Micropterus salmoides	y	2		2
	Chordata	Actinopterygii	Green sunfish	Lepomis cyanellus	y	1		1
	Chordata	Actinopterygii	Bluegill sunfish	Lepomis macrochirus	y	2		2
	Chordata	Actinopterygii	Orangespotted sunfish	Lepomis humilis	y	57		57
	Chordata	Actinopterygii	Logperch	Percina caprodes	y	77		77
	Chordata	Actinopterygii	Greenside darter	Etheostoma blennioides	y	2		2
	Chordata	Actinopterygii	Freshwater drum	Aplodinotus grunniens	y	1		1

## Sheet: RM76.1 Species ID
Collection Date	Phylum	Class	Common Name	Scientific name	species level identification	Counts	a + indicates more than 1, but total not counted	Total Counts
							a + is given a value of 1 for total counts
27-Aug-12	Porifera	Demospongiae		Dosilia radiospiculata	y	1		1
	Platyhelminthes	Turbellaria		Turbellaria	n	4064	+	4065
	Ectoprocta	Phylactolaemata		Plumatella sp	n	1	+	2
	Annelida	Oligochaeta		Oligochaeta	n	112	+	113
	Annelida	Clitellata		Helobdella papillata	y	0	+	1
	Annelida	Clitellata		Placobdella montifera	y	0	+	1
	Artrhopoda	Malacostraca		Hyalella azteca	y	0	+	1
	Artrhopoda	Insecta		Plauditus dubius or P. virilis	y	19		19
	Artrhopoda	Insecta		Baetis intercalaris	y	272	+	273
	Artrhopoda	Insecta		Procloeon sp (w/ hindwing pads)	n	1	+	2
	Artrhopoda	Insecta		Isonychia sp	n	94	+	95
	Artrhopoda	Insecta		Leucrocuta sp	n	224	+	225
	Artrhopoda	Insecta		Stenacron sp	n	66	+	67
	Artrhopoda	Insecta		Maccaffertium mexicanum integrum	y	72		73
	Artrhopoda	Insecta		Maccaffertium pulchellum	y	276	+	277
	Artrhopoda	Insecta		Maccaffertium terminatum	y	296	+	297
	Artrhopoda	Insecta		Tricorythodes sp	n	360	+	361
	Artrhopoda	Insecta		Caenis sp	n	320	+	321
	Artrhopoda	Insecta		Coenagrionidae	n	0	+	1
	Artrhopoda	Insecta		Argia sp	n	8	+	9
	Artrhopoda	Insecta		Gomphus sp	n	0	+	1
	Artrhopoda	Insecta		Libellula sp	n	0	+	1
	Artrhopoda	Insecta		Plathemis lydia	n	0	+	1
	Artrhopoda	Insecta		Belostoma sp	n	0	+	1
	Artrhopoda	Insecta		Trichocorixa sp	n	0	+	1
	Artrhopoda	Insecta		Cheumatopsyche sp	n	2356	+	2357
	Artrhopoda	Insecta		Hydropsyche aerata	y	3		3
	Artrhopoda	Insecta		Hydropsyche simulans	y	777		777
	Artrhopoda	Insecta		Potamyia flava	y	36		36
	Artrhopoda	Insecta		Protoptila sp	n	0	+	1
	Artrhopoda	Insecta		Hydroptila sp	n	65		65
	Artrhopoda	Insecta		Mystacides sp	n	0	+	1
	Artrhopoda	Insecta		Oecetis sp	n	8	+	9
	Artrhopoda	Insecta		Petrophila sp	n	77	+	78
	Artrhopoda	Insecta		Peltodytes sp	n	0	+	1
	Artrhopoda	Insecta		Hydroporini	n	0	+	1
	Artrhopoda	Insecta		Berosus sp	n	0	+	1
	Artrhopoda	Insecta		Stenelmis sp	n	22	+	23
	Artrhopoda	Insecta		Clinotanypus pinguis	y	0	+	1
	Artrhopoda	Insecta		Hayesomyia senata or Thienemannimyia norena	y	170		170
	Artrhopoda	Insecta		Procladius (Holotanypus) sp	n	0	+	1
	Artrhopoda	Insecta		Cricotopus (C.) sp	n	21		22
	Artrhopoda	Insecta		Nanocladius (N.) crassicornus or N. (N.) "rectinervis"	y	0	+	1
	Artrhopoda	Insecta		Nanocladius (N.) minimus	y	21		21
	Artrhopoda	Insecta		Thienemanniella taurocapita	y	32		32
	Artrhopoda	Insecta		Cryptochironomus sp	n	0	+	1
	Artrhopoda	Insecta		Dicrotendipes neomodestus	y	170	+	171
	Artrhopoda	Insecta		Dicrotendipes lucifer	y	21		21
	Artrhopoda	Insecta		Dicrotendipes simpsoni	y	43		43
	Artrhopoda	Insecta		Glyptotendipes (G.) sp	n	277	+	278
	Artrhopoda	Insecta		Polypedilum (Uresipedilum) flavum	y	980	+	981
	Artrhopoda	Insecta		Polypedilum (P.) illinoense	y	0	+	1
	Artrhopoda	Insecta		Polypedilum (Tripodura) halterale group	y	0	+	1
	Artrhopoda	Insecta		Polypedilum (Tripodura) scalaenum group	y	43	+	44
	Artrhopoda	Insecta		Pseudochironomus sp	n	0	+	1
	Artrhopoda	Insecta		Rheotanytarsus sp	n	21		21
	Artrhopoda	Insecta		Tanytarsus sp	n	0	+	1
	Artrhopoda	Insecta		Tanytarsus glabrescens group sp 7	n	0	+	1
	Artrhopoda	Insecta		Tanytarsus sepp	n	0	+	1
	Mollusca	Gastropoda		Physella sp	n	0	+	1
	Mollusca	Bivalvia		Sphaerium sp	n	0	+	1
	Mollusca	Bivalvia		Fusconaia flava	y	0	+	1
	Mollusca	Bivalvia		Leptodea fragilis	y	0	+	1
	Mollusca	Bivalvia		Potamilus alatus	y	0	+	1
	Chordata	Actinopterygii	Gizzard shad	Dorosoma cepedianum	y	42		42
	Chordata	Actinopterygii	Quillback	Carpiodes cyprinus	y	5		5
	Chordata	Actinopterygii	Silver redhorse	Moxostoma anisurum	y	1		1
	Chordata	Actinopterygii	Shorthead redhorse	Moxostoma macrolepidotum	y	6		6
	Chordata	Actinopterygii	Spotted sucker	Minytrema melanops	y	1		1
	Chordata	Actinopterygii	Common carp	Cyprinus carpio	y	4		4
	Chordata	Actinopterygii	Emerald shiner	Notropis atherinoides	y	50		50
	Chordata	Actinopterygii	Redfin shiner	Lythrurus umbratilus	y	15		15
	Chordata	Actinopterygii	Spotfin shiner	Cyprinella spiloptera	y	211		211
	Chordata	Actinopterygii	Sand shiner	Notropis stramineus	y	35		35
	Chordata	Actinopterygii	Ghost shiner	Notropis buchanani	y	84		84
	Chordata	Actinopterygii	Bluntnose minnow	Pimephales notatus	y	34		34
	Chordata	Actinopterygii	Channel catfish	Ictalurus punctatus	y	11		11
	Chordata	Actinopterygii	Flathead catfish	Pylodictus olivaris	y	7		7
	Chordata	Actinopterygii	White crappie	Pomoxis annularis	y	2		2
	Chordata	Actinopterygii	Green sunfish	Lepomis cyanellus	y	3		3
	Chordata	Actinopterygii	Bluegill sunfish	Lepomis macrochirus	y	3		3
	Chordata	Actinopterygii	Orangespotted sunfish	Lepomis humilis	y	23		23
	Chordata	Actinopterygii	Logperch	Percina caprodes	y	1		1
	Chordata	Actinopterygii	Freshwater drum	Aplodinotus grunniens	y	16		16
